# Supplementary material for: A Putative PP2C-Encoding Gene Negatively Regulates ABA Signaling in Populus euphratica
Source: PLoS One. 2015 Oct 2;10(10):e0139466. doi: 10.1371/journal.pone.0139466 (PMC4592019; doi:10.1371/journal.pone.0139466)
Supplement: S1 Table — (XLSX) [file pone.0139466.s002.xlsx]

## Sheet: Sheet1
Table S1. Primer sequences use in qPCR analysis.
Gene name	Forward Primer (5’-3’)	Reverse Primer (5’-3’)
Potri.009G037300	GACCATGAAACCACGACCG	TCCTCTTTCACCAGCTCATGC
Potri.008G059200	TTGAGGCAAGGTCACGAGC	CCACAATCACGTGAGATGGG
Potri.010G199600	CCGGAACCAGATGTGACTTTG	AGAACTCTCAATGGCGGCAT
Potri.018G060300	GGCAAGGAGAAGGTACACAT	GCATGAGCAATTGTTTACCGC
PtEF1a	GGCAAGGAGAAGGTACACAT	CAATCACACGCTTGTCAATA
PeHAB1	GGCGATGATGGGATAACAC	TTCCTCAACACTTCCTGCC
PeDREB2	TGTATGGTCCTCGTGCTCG	ATCTCATCCCAGCCGTAGTC
PeActin	GTCCTCTTCCAGCCATCTC	TTCGGTCAGCAATACCAGG
